# Supplementary material for: Exploring the Nexus of Climate Change and Substance Abuse: A Scoping Review
Source: Int J Environ Res Public Health. 2024 Jul 9;21(7):896. doi: 10.3390/ijerph21070896 (PMC11277026; doi:10.3390/ijerph21070896)
Supplement: Supplementary file 1 [file ijerph-21-00896-s001.zip]

Archive with 1 entries (1 files):
- ijerph-3025731-supplementary.pdf
